# Supplementary material for: Establishment of Murine Pregnancy Requires the Promyelocytic Leukemia Zinc Finger Transcription Factor
Source: Int J Mol Sci. 2024 Mar 19;25(6):3451. doi: 10.3390/ijms25063451 (PMC10970820; doi:10.3390/ijms25063451)
Supplement: Supplementary file 1 [file ijms-25-03451-s001.zip]

Archive with 1 entries (1 files):
- ijms-2882672-supplementary.pdf
